# Supplementary material for: Ecological Packaging: Reuse and Recycling of Rosehip Waste to Obtain Biobased Multilayer Starch-Based Material and PLA for Food Trays
Source: Foods. 2025 May 22;14(11):1843. doi: 10.3390/foods14111843 (PMC12154451; doi:10.3390/foods14111843)
Supplement: Supplementary file 1 [file foods-14-01843-s001.zip]

Archive with 1 entries (1 files):
- foods-3616247-supplementary.pdf
